# Supplementary material for: Study on the Effect of Nanoparticle Used in Nano-Fluid Flooding on Droplet–Interface Electro-Coalescence
Source: Nanomaterials (Basel). 2021 Jul 6;11(7):1764. doi: 10.3390/nano11071764 (PMC8308123; doi:10.3390/nano11071764)
Supplement: Supplementary file 1 [file nanomaterials-11-01764-s001.zip]

Archive with 3 entries (1 files):
- nanomaterials-1279101-supplementary/
- nanomaterials-1279101-supplementary/Video S1/
- nanomaterials-1279101-supplementary/Video S1/0.5wt%.mp4
